# Supplementary material for: Comparative physicochemical characterization and sensory profiling of Western Algerian and Polish honeys
Source: PLoS One. 2025 Oct 17;20(10):e0334514. doi: 10.1371/journal.pone.0334514 (PMC12533912; doi:10.1371/journal.pone.0334514)
Supplement: S2 File — (ZIP) [file pone.0334514.s002.zip]

Archive with 18 entries (18 files):
- Statistical study - Physicochemical properties.xlsx
- Table S1_Supplementary.docx
- Fig1.tiff
- CATA odour.xlsx
- CATA taste.xlsx
- CATA_dataset_standardized.xlsx
- cata_dendrogram_codes Figure 6.png
- cata_heatmap_codes Figure 5.png
- cata_origin_bar_codes Figure 4.png
- Honey sensory aroma hedonic.xlsx
- Honey sensory hedonic color.xlsx
- Honey sensory taste hedonic.xlsx
- honey_heatmap_codes_fixed Figure 3.png
- MeansAroma_ttest_results.xlsx
- MeansColour_ttest_results.xlsx
- MeanTaste_ttest_results.xlsx
- pca_scatter_codes Figure 7.png
- sensory_origin_bar_updated Figure 2.png
