# Supplementary material for: Comparative physicochemical characterization and sensory profiling of Western Algerian and Polish honeys
Source: PLoS One. 2025 Oct 17;20(10):e0334514. doi: 10.1371/journal.pone.0334514 (PMC12533912; doi:10.1371/journal.pone.0334514)
Supplement: S2 File — (ZIP) [file pone.0334514.s002.zip › Statistical study - Physicochemical properties.xlsx]

## Sheet: pH;P rotatoire
Sample	pH		Pouvoir rotatoire ([α]D20)	Moy pH	Erreur standard pH			Moy P rotat	E.Standard P rotat
S1	3.587		-12.588	3.613	0.0130937			-12.501	0.145832
S2	3.342		-10.86	3.468	0.086557			-10.89	0.0173205
S3	3.9		-9.348	3.89	0.0183515			-9.551	0.113635
S4	4.97		-9.99	4.852	0.106079			-9.923	0.0375648		pH			Proline (mg/kg)			Pouvoir rotatoire ([α]D20)
S5	5.653		-8.889	5.604	0.0251064			-8.853	0.0199527	S1	3.613		S1	50.32		S1	-12.501
S6	4.03		-14.088	4.005	0.0200859			-14.081	0.0265016	S2	3.468		S2	132.33		S2	-10.89
S7	4.299		-10.272	4.294	0.00952774			-10.388	0.147024	S3	3.89		S3	113.73		S3	-9.551
S8	4.24		-11.196	4.289	0.0250954			-11.325	0.121421	S4	4.852		S4	175.93		S4	-9.923
S9	4.634		-11.163	4.661	0.0221886			-11.173	0.0075351	S5	5.604		S5	56.95		S5	-8.853
S10	4.495		-8.88	4.392	0.110074			-8.873	0.0120185	S6	4.005		S6	219.09		S6	-14.081
S11	4.61		-11.043	4.618	0.0166533			-11.02	0.0146211	S7	4.294		S7	98.04		S7	-10.388
S12	4.351		-11.403	4.368	0.00956266			-11.405	0.00554777	S8	4.289		S8	135.14		S8	-11.325
S13	4.12		-10.278	4.109	0.00818535			-10.37	0.0572024	S9	4.661		S9	105.21		S9	-11.173
S14	4.592		-10.527	4.611	0.0266417			-10.595	0.0430981	S10	4.392		S10	129.42		S10	-8.873
S15	4.271		-9.18	4.289	0.00920748			-9.167	0.00881917	S11	4.618		S11	234.54		S11	-11.02
S16	4.271		-8.73	4.275	0.00913479			-8.75	0.01	S12	4.368		S12	179.42		S12	-11.405
S17	4.585		-11.58	4.628	0.022053			-11.66	0.043589	S13	4.109		S13	156.81		S13	-10.37
S18	3.7		-10.69	3.811	0.0565253			-10.691	0.0917993	S14	4.611		S14	73.58		S14	-10.595
S19	5.18		-10.512	5.109	0.0363456			-10.484	0.014	S15	4.289		S15	97.75		S15	-9.167
S20	4.4		-10.908	4.386	0.0128625			-10.922	0.0087178	S16	4.275		S16	77.84		S16	-8.75
S21	4.18		-9.84	4.187	0.00666667			-9.86	0.01	S17	4.628		S17	132.39		S17	-11.66
S22	4.976		-9.541	4.362	0.307173			-9.513	0.0228498	S18	3.811		S18	137.82		S18	-10.691
S23	4.267		-10.71	4.522	0.251175			-10.72	0.0103333	S19	5.109		S19	65.81		S19	-10.484
S24	3.881		-9.738	3.964	0.0861904			-9.703	0.0196412	S20	4.386		S20	220.34		S20	-10.922
S25	4.1		-10.357	4.103	0.00404145			-10.462	0.118054	S21	4.187		S21	146.21		S21	-9.86
S26	4.68		-9.418	4.718	0.0204803			-9.46	0.0212838	S22	4.362		S22	92.3		S22	-9.513
S27	4.32		-11.317	4.293	0.0145297			-11.347	0.0196554	S23	4.522		S23	255.73		S23	-10.72
S28	4.665		-10.161	4.653	0.00726483			-10.134	0.0136504	S24	3.964		S24	126.23		S24	-9.703
S29	4.182		-10.571	4.206	0.0144491			-10.565	0.0133708	S25	4.103		S25	239.64		S25	-10.462
S30	3.99		-8.456	4.015	0.0144338			-8.296	0.080829	S26	4.718		S26	92.47		S26	-9.46
S31	3.931		-9.384	3.936	0.00437163			-9.574	0.118609	S27	4.293		S27	109.25		S27	-11.347
S32	4.672		-10.426	4.689	0.00883805			-10.397	0.0150702	S28	4.653		S28	53.59		S28	-10.134
S33	5.303		-10.117	5.308	0.00371184			-10.103	0.0114649	S29	4.206		S29	185.66		S29	-10.565
S34	4.525		-10.962	4.529	0.0401677			-10.964	0.0164756	S30	4.015		S30	181.33		S30	-8.296
S35	5.006		-10.98	4.993	0.00726483			-10.98	0.0106823	S31	3.936		S31	67.5		S31	-9.574
S36	5.051		-10.968	5.008	0.0263586			-10.589	0.194222	S32	4.689		S32	100.67		S32	-10.397
S37	4.441		-10.231	4.48	0.0358903			-10.223	0.00833333	S33	5.308		S33	124.61		S33	-10.103
S1	3.63		-12.216							S34	4.529		S34	105.88		S34	-10.964
S2	3.429		-10.89							S35	4.993		S35	70.83		S35	-10.98
S3	3.854		-9.564							S36	5.008		S36	55.72		S36	-10.589
S4	4.945		-9.92							S37	4.48		S37	119.62		S37	-10.223
S5	5.589		-8.82
S6	3.965		-14.123
S7	4.308		-10.212
S8	4.322		-11.212
S9	4.644		-11.169
S10	4.509		-8.89
S11	4.594		-11.025
S12	4.37		-11.396
S13	4.093		-10.358
S14	4.664		-10.584
S15	4.293		-9.15
S16	4.292		-8.76
S17	4.658		-11.73
S18	3.85		-10.532
S19	5.06		-10.47
S20	4.397		-10.938
S21	4.2		-9.87
S22	4.051		-9.531
S23	4.274		-10.741
S24	3.874		-9.702
S25	4.111		-10.332
S26	4.725		-9.475
S27	4.27		-11.384
S28	4.64		-10.117
S29	4.205		-10.584
S30	4.015		-8.236
S31	3.945		-9.546
S32	4.701		-10.388
S33	5.315		-10.111
S34	4.6		-10.993
S35	4.991		-10.999
S36	4.96		-10.325
S37	4.448		-10.231
S1	3.621		-12.698
S2	3.634		-10.92
S3	3.915		-9.741
S4	4.64		-9.86
S5	5.57		-8.851
S6	4.019		-14.032
S7	4.276		-10.68
S8	4.306		-11.568
S9	4.705		-11.188
S10	4.172		-8.85
S11	4.65		-10.993
S12	4.384		-11.415
S13	4.114		-10.475
S14	4.578		-10.675
S15	4.302		-9.17
S16	4.261		-8.76
S17	4.641		-11.67
S18	3.884		-10.85
S19	5.087		-10.47
S20	4.36		-10.92
S21	4.18		-9.87
S22	4.058		-9.468
S23	5.024		-10.71
S24	4.136		-9.67
S25	4.098		-10.698
S26	4.75		-9.487
S27	4.29		-11.34
S28	4.655		-10.124
S29	4.232		-10.539
S30	4.04		-8.196
S31	3.933		-9.792
S32	4.695		-10.376
S33	5.305		-10.08
S34	4.461		-10.936
S35	4.981		-10.962
S36	5.012		-10.475
S37	4.552		-10.206

## Sheet: Sucre;Humidité
Sample	Glucose %	Fructose %	Maltose + Sucrose %	Fructose plus Glucose	Fructose sur Glucose	Glucose / Taux d’Humidité	Teneur estimée en glucides		Glucose %	Erreur standard Glucose %		Fructose %	E.S Fructose%		Maltose + Sucrose %	E.S Maltos + Sucrose %		Fructose plus Glucose	E.S Fructose plus Glucose		Fructose sur Glucose	E.S Fructose sur Glucose		Glucose / Taux d’Humidité	E.S Glucose/taux d'humidité		Teneur estimée en glucides	E.S Teneur estimée en glucides
S1	31.6546	39.2734	6.0997	70.928	1.24	1.86	77.0277	S1	31.4866	0.168	S1	38.9378	0.33562	S1	5.94328	0.156422	S1	70.4244	0.50362	S1	1.235	0.005	S1	1.83	0.03	S1	76.3677	0.66004
S1	31.3186	38.6022	5.78685	69.9208	1.23	1.8	75.7076	S2	30.6478	1.00457	S2	40.3638	0.281094	S2	7.11521	0.526853	S2	71.0116	1.28567	S2	1.315	0.035	S2	1.79	0.05	S2	78.1268	1.81252
S2	29.6432	40.0827	6.58836	69.7259	1.35	1.74	76.3143	S3	32.3971	0.1401	S3	40.7592	0.562664	S3	6.67927	0.0647198	S3	73.1564	0.702764	S3	1.255	0.015	S3	1.78	0.01	S3	79.8356	0.767485
S2	31.6524	40.6449	7.64207	72.2972	1.28	1.84	79.9393	S4	22.0671	0.12374	S4	43.5313	0.0988462	S4	7.74947	0.157515	S4	65.5984	0.0248942	S4	1.975	0.015	S4	1.275	0.005	S4	73.3479	0.18241
S3	32.257	40.1966	6.61455	72.4536	1.24	1.79	79.0681	S5	34.6367	0.323036	S5	34.1235	0.106115	S5	6.38873	0.111137	S5	68.7602	0.429151	S5	0.985	0.005	S5	2.25	0.02	S5	75.1489	0.540285
S3	32.5372	41.3219	6.74399	73.8591	1.27	1.77	80.6031	S6	32.1303	0.0014299	S6	36.216	0.1953	S6	2.24005	0.0209993	S6	68.3463	0.19673	S6	1.125	0.005	S6	1.73	0	S6	70.5863	0.175735
S4	22.1909	43.4324	7.90698	65.6233	1.96	1.28	73.5303	S7	30.0156	0.237755	S7	37.2427	0.461718	S7	8.14323	0.00834894	S7	67.2583	0.699473	S7	1.24	0.01	S7	1.415	0.005	S7	75.4015	0.691125
S4	21.9434	43.6301	7.59195	65.5735	1.99	1.27	73.1655	S8	31.9778	0.0435074	S8	41.5007	1.4541	S8	3.75987	0.00765526	S8	73.4785	1.49761	S8	1.295	0.045	S8	1.87	0.01	S8	77.2384	1.48995
S5	34.9597	34.2296	6.49987	69.1893	0.98	2.27	75.6892	S9	34.3304	0.0587609	S9	37.8817	0.0677992	S9	5.2155	0.0392363	S9	72.2121	0.12656	S9	1.1	0	S9	2.065	0.025	S9	77.4276	0.165795
S5	34.3136	34.0174	6.2776	68.331	0.99	2.23	74.6086	S10	31.1066	0.0532099	S10	41.6526	0.217591	S10	5.32753	0.0377096	S10	72.7592	0.270801	S10	1.335	0.005	S10	1.69	0	S10	78.0867	0.30851
S6	32.1317	36.4113	2.21905	68.543	1.13	1.73	70.7621	S11	33.9908	1.71292	S11	40.3064	1.46749	S11	4.54318	0.0420853	S11	74.2972	3.18041	S11	1.185	0.015	S11	2.135	0.065	S11	78.8404	3.13833
S6	32.1288	36.0207	2.26105	68.1495	1.12	1.73	70.4106	S12	34.3252	0.0608214	S12	35.8725	0.0278037	S12	4.11017	0.042076	S12	70.1978	0.0330177	S12	1.045	0.005	S12	1.845	0.025	S12	74.308	0.075095
S7	29.7778	36.781	8.15158	66.5588	1.23	1.42	74.7104	S13	33.0662	0.0917329	S13	39.086	0.359102	S13	3.90953	0.052537	S13	72.1522	0.450835	S13	1.18	0.01	S13	2.19	0.02	S13	76.0617	0.50337
S7	30.2534	37.7044	8.13488	67.9578	1.25	1.41	76.0927	S14	30.2532	0.0470552	S14	41.2354	0.339639	S14	3.87221	0.589551	S14	71.4886	0.386694	S14	1.36	0.01	S14	1.675	0.025	S14	75.3608	0.976245
S8	31.9343	40.0466	3.76753	71.9809	1.25	1.86	75.7485	S15	28.3139	1.86047	S15	39.9073	1.14973	S15	5.65867	0.115894	S15	68.2212	3.0102	S15	1.41	0.05	S15	1.775	0.105	S15	73.8799	3.12609
S8	32.0213	42.9548	3.75222	74.9761	1.34	1.88	78.7284	S16	28.2584	1.90592	S16	39.8518	1.19523	S16	5.60312	0.161349	S16	68.1102	3.10115	S16	1.415	0.055	S16	1.565	0.105	S16	73.7133	3.2625
S9	34.3892	37.9495	5.25474	72.3386	1.1	2.09	77.5934	S17	35.2661	0.613731	S17	38.7735	0.479666	S17	4.22409	0.01715	S17	74.0395	1.0934	S17	1.095	0.005	S17	1.785	0.105	S17	78.2636	1.07625
S9	34.2716	37.8139	5.17627	72.0855	1.1	2.04	77.2618	S18	34.6749	0.250604	S18	39.9355	0.577901	S18	4.18604	0.0645278	S18	74.6104	0.828504	S18	1.15	0.01	S18	2.075	0.005	S18	78.7965	0.893035
S10	31.1598	41.8702	5.36524	73.03	1.34	1.69	78.3953	S19	30.8112	0.00243488	S19	37.5352	0.0475225	S19	6.23403	0.00730532	S19	68.3464	0.0450876	S19	1.22	0	S19	1.565	0.025	S19	74.5804	0.037785
S10	31.0534	41.4351	5.28982	72.4884	1.33	1.69	77.7782	S20	37.1668	0.0128995	S20	40.7762	0.0666298	S20	3.53268	0.017791	S20	77.9431	0.0537303	S20	1.095	0.005	S20	2.265	0.025	S20	81.4757	0.03594
S11	32.2779	38.8389	4.58527	71.1168	1.2	2.07	75.702	S21	31.924	0.429304	S21	37.3445	0.948429	S21	4.93109	0.121896	S21	69.2684	1.37773	S21	1.17	0.01	S21	1.775	0.045	S21	74.1995	1.25584
S11	35.7037	41.7739	4.5011	77.4776	1.17	2.2	81.9787	S22	36.9909	0.0959552	S22	35.8531	0.00781377	S22	5.33414	0.0610594	S22	72.844	0.0881414	S22	0.97	0	S22	2.485	0.055	S22	78.1782	0.1492
S12	34.3861	35.8447	4.15225	70.2308	1.04	1.87	74.3831	S23	28.8387	0.175106	S23	39.153	0.191764	S23	5.10702	0.00879488	S23	67.9917	0.366869	S23	1.355	0.005	S23	1.73	0	S23	73.0988	0.375665
S12	34.2644	35.9003	4.06809	70.1648	1.05	1.82	74.2329	S24	27.867	0.044364	S24	38.668	0.161076	S24	4.63647	0.00889088	S24	66.535	0.20544	S24	1.385	0.005	S24	1.675	0.005	S24	71.1715	0.19655
S13	32.9745	38.7269	3.85699	71.7013	1.17	2.17	75.5583	S25	27.867	0.044364	S25	38.668	0.161076	S25	4.63647	0.00889088	S25	66.535	0.20544	S25	1.385	0.005	S25	1.63	0.01	S25	71.1715	0.19655
S13	33.158	39.4451	3.96207	72.603	1.19	2.21	76.5651	S26	30.0306	0.435938	S26	43.1325	0.685601	S26	6.08196	0.00266324	S26	73.1631	0.249663	S26	1.435	0.045	S26	1.655	0.015	S26	79.245	0.247
S14	30.2062	40.8957	3.28266	71.1019	1.35	1.7	74.3845	S27	30.5289	0.339824	S27	37.4558	0.28516	S27	4.09597	0.0106777	S27	67.9847	0.624984	S27	1.225	0.005	S27	1.895	0.005	S27	72.0807	0.63566
S14	30.3003	41.575	4.46176	71.8753	1.37	1.65	76.337	S28	31.163	0.0607405	S28	37.9067	0.0864841	S28	7.02355	0.0464208	S28	69.0698	0.0257437	S28	1.215	0.005	S28	1.79	0.02	S28	76.0933	0.020675
S15	26.4534	38.7576	5.54278	65.211	1.46	1.67	70.7538	S29	31.4528	0.126789	S29	41.2681	0.0786452	S29	5.89865	0.113225	S29	72.7209	0.205434	S29	1.31	0	S29	1.87	0.01	S29	78.6196	0.31866
S15	30.1744	41.057	5.77457	71.2314	1.36	1.88	77.006	S30	35.5968	0.0076149	S30	40.1328	0.0521622	S30	5.11785	0.562547	S30	75.7296	0.0597771	S30	1.13	0	S30	2.225	0.025	S30	80.8475	0.62232
S16	26.3524	38.6566	5.44177	65.009	1.47	1.46	70.4508	S31	27.158	0.500955	S31	47.4724	0.854692	S31	6.23667	0.0663394	S31	74.6304	1.35565	S31	1.75	0	S31	1.66	0.01	S31	80.8671	1.42199
S16	30.1643	41.047	5.76447	71.2113	1.36	1.67	76.9758	S32	33.0409	0.0415278	S32	39.7837	0.180568	S32	5.87966	0.0121425	S32	72.8246	0.222096	S32	1.205	0.005	S32	2.095	0.055	S32	78.7043	0.23424
S17	34.6523	38.2938	4.24124	72.9461	1.1	1.68	77.1874	S33	30.9656	0.0313634	S33	37.5325	0.00480047	S33	6.61938	0.0947555	S33	68.4981	0.0265629	S33	1.21	0	S33	2.01	0.02	S33	75.1175	0.12132
S17	35.8798	39.2531	4.20694	75.1329	1.09	1.89	79.3399	S34	34.5026	0.192726	S34	36.3845	0.0452656	S34	5.96877	0.12834	S34	70.8871	0.147461	S34	1.055	0.005	S34	2.345	0.005	S34	76.8559	0.275805
S18	34.4243	39.3576	4.12151	73.7819	1.14	2.07	77.9034	S35	27.8348	0.0778015	S35	33.8762	0.240115	S35	6.40896	0.0735084	S35	61.711	0.317916	S35	1.215	0.005	S35	1.665	0.015	S35	68.12	0.391425
S18	34.9255	40.5134	4.25057	75.4389	1.16	2.08	79.6895	S36	30.5306	0.0189024	S36	35.3867	0.071342	S36	8.22388	0.0141337	S36	65.9173	0.0524397	S36	1.16	0	S36	1.665	0.045	S36	74.1412	0.038305
S19	30.8088	37.5827	6.22673	68.3915	1.22	1.59	74.6182	S37	38.0142	0.640589	S37	34.4542	0.0881263	S37	3.82243	0.116297	S37	72.4684	0.728715	S37	0.905	0.015	S37	2.235	0.035	S37	76.2908	0.84501
S19	30.8137	37.4876	6.24134	68.3013	1.22	1.54	74.5426
S20	37.1797	40.7096	3.55047	77.8893	1.09	2.29	81.4398
S20	37.1539	40.8428	3.51488	77.9968	1.1	2.24	81.5117
S21	32.3533	38.2929	4.80919	70.6462	1.18	1.82	75.4553
S21	31.4947	36.396	5.05298	67.8907	1.16	1.73	72.9437
S22	36.8949	35.8609	5.27308	72.7559	0.97	2.43	78.029
S22	37.0869	35.8453	5.3952	72.9322	0.97	2.54	78.3274
S23	28.6636	38.9613	5.09822	67.6249	1.36	1.73	72.7231
S23	29.0138	39.3448	5.11581	68.3586	1.35	1.73	73.4744
S24	27.9114	38.8291	4.62758	66.7405	1.39	1.68	71.368
S24	27.8227	38.5069	4.64536	66.3296	1.38	1.67	70.975
S25	27.9114	38.8291	4.62758	66.7405	1.39	1.62	71.368
S25	27.8227	38.5069	4.64536	66.3296	1.38	1.64	70.975
S26	30.4665	42.4469	6.08462	72.9134	1.39	1.67	78.998
S26	29.5946	43.8181	6.0793	73.4127	1.48	1.64	79.492
S27	30.1891	37.1706	4.08529	67.3597	1.23	1.89	71.445
S27	30.8688	37.741	4.10664	68.6097	1.22	1.9	72.7164
S28	31.2238	37.8202	7.06997	69.044	1.21	1.81	76.114
S28	31.1023	37.9932	6.97713	69.0955	1.22	1.77	76.0726
S29	31.5796	41.3468	6.01187	72.9263	1.31	1.88	78.9382
S29	31.326	41.1895	5.78542	72.5155	1.31	1.86	78.3009
S30	35.6044	40.185	5.68039	75.7894	1.13	2.2	81.4698
S30	35.5892	40.0807	4.5553	75.6699	1.13	2.25	80.2252
S31	27.659	48.3271	6.30301	75.986	1.75	1.67	82.2891
S31	26.6571	46.6177	6.17033	73.2748	1.75	1.65	79.4451
S32	33.0825	39.9642	5.8918	73.0467	1.21	2.15	78.9385
S32	32.9994	39.6031	5.86751	72.6025	1.2	2.04	78.47
S33	30.997	37.5277	6.71413	68.5247	1.21	1.99	75.2388
S33	30.9342	37.5373	6.52462	68.4716	1.21	2.03	74.9962
S34	34.3099	36.4298	5.84043	70.7397	1.06	2.35	76.5801
S34	34.6953	36.3393	6.09711	71.0346	1.05	2.34	77.1317
S35	27.9126	34.1163	6.48247	62.0289	1.22	1.68	68.5114
S35	27.757	33.6361	6.33545	61.3931	1.21	1.65	67.7285
S36	30.5117	35.458	8.20975	65.9697	1.16	1.71	74.1795
S36	30.5495	35.3153	8.23802	65.8648	1.16	1.62	74.1029
S37	38.6548	34.5423	3.93872	73.1971	0.89	2.27	77.1358
S37	37.3736	34.3661	3.70613	71.7397	0.92	2.2	75.4458

## Sheet: Couleur
Sample	L*	a*	b*	c*	h*		L*	Erreur standard L*		a*	Erreur standard a*		b*	Erreur standard b*		c*	Erreur standard c*		h*	Erreur standard h*
S1	38.629	2.511	5.235	5.806	64.378	S1	37.6067	0.383355	S1	2.872	0.122791	S1	5.31175	0.0924693	S1	6.04075	0.11806	S1	61.6288	0.949081
S1	36.927	3.061	5.55	6.338	61.123	S2	42.7972	1.25536	S2	2.81175	0.103752	S2	4.98175	0.104648	S2	5.721	0.140979	S2	60.5862	0.426091
S1	37.121	2.965	5.347	6.114	60.996	S3	42.9417	0.198544	S3	3.27825	0.0377963	S3	3.4295	0.0263518	S3	4.74425	0.0418258	S3	46.2953	0.240854
S1	37.75	2.951	5.115	5.905	60.018	S4	40.499	0.559369	S4	6.787	0.208139	S4	5.92825	0.156504	S4	9.01175	0.25952	S4	41.149	0.136291
S2	40.321	3.078	5.227	6.066	59.511	S5	42.7447	0.507941	S5	2.17125	0.00822977	S5	7.16825	0.407116	S5	7.492	0.390864	S5	73.0062	0.905785
S2	41.516	2.875	5.067	5.826	60.428	S6	42.628	0.290496	S6	2.2335	0.0830507	S6	11.336	0.415253	S6	11.5545	0.421931	S6	78.8498	0.181665
S2	43.248	2.647	4.885	5.556	61.547	S7	57.2963	0.286057	S7	1.9115	0.03756	S7	4.80925	0.0311378	S7	5.17525	0.0428396	S7	68.3305	0.264571
S2	46.104	2.647	4.748	5.436	60.859	S8	53.6907	1.13294	S8	1.903	0.144336	S8	3.509	0.17311	S8	4.008	0.0886256	S8	61.3623	2.98825
S3	42.73	3.335	3.41	4.77	45.635	S9	37.9105	0.341329	S9	2.88825	0.109488	S9	4.95825	0.152339	S9	5.7385	0.186283	S9	59.7945	0.235718
S3	42.737	3.311	3.46	4.789	46.261	S10	34.1767	0.102659	S10	-0.572	0.0337417	S10	-0.57225	0.0199013	S10	0.8105	0.0294321	S10	225.091	1.85692
S3	42.763	3.3	3.483	4.798	46.548	S11	41.5153	1.84426	S11	1.84133	0.212413	S11	4.48767	0.282527	S11	4.85267	0.339738	S11	67.8463	1.1919
S3	43.537	3.167	3.365	4.62	46.737	S12	45.0655	0.678091	S12	1.13475	0.0337722	S12	5.8115	0.118014	S12	5.92175	0.113288	S12	78.9325	0.454561
S4	39.825	7.044	6.143	9.346	41.094	S13	60.0225	1.23655	S13	1.99075	0.343933	S13	7.9415	0.367973	S13	8.21975	0.275621	S13	75.6502	2.95061
S4	39.892	7	6.077	9.271	40.963	S14	41.1448	2.27055	S14	0.84925	0.114168	S14	0.783	0.0898053	S14	1.17725	0.0629304	S14	43.156	6.17375
S4	40.112	6.938	6.029	9.191	40.99	S15	38.549	0.230254	S15	10.214	0.0266646	S15	7.291	0.2162	S15	12.5513	0.139209	S15	35.503	0.761788
S4	42.167	6.166	5.464	8.239	41.549	S16	38.5997	0.229996	S16	10.2447	0.0282862	S16	7.30533	0.206859	S16	12.5573	0.099439	S16	35.455	0.74505
S5	44.151	2.153	6.082	6.451	70.508	S17	54.4345	3.08902	S17	2.8385	0.175048	S17	6.3265	0.081368	S17	6.94	0.0986348	S17	65.867	1.37621
S5	41.829	2.179	7.833	8.13	74.454	S18	50.8582	0.231324	S18	3.016	0.0688271	S18	13.2515	0.429367	S18	13.5903	0.433734	S18	77.1663	0.128182
S5	42.217	2.19	7.752	8.055	74.223	S19	42.8133	0.882202	S19	2.96825	0.174514	S19	7.766	0.416754	S19	8.31375	0.451617	S19	69.0985	0.113191
S5	42.782	2.163	7.006	7.332	72.84	S20	45.3372	0.0285551	S20	2.3745	0.0222205	S20	9.341	0.0669079	S20	9.6385	0.059451	S20	75.7325	0.225133
S6	42.328	2.222	11.853	12.06	79.382	S21	49.453	1.24435	S21	2.32425	0.0380293	S21	5.85925	0.22152	S21	6.3045	0.211869	S21	68.306	0.660568
S6	42.203	2.43	12.058	12.301	78.606	S22	48.4528	0.8925	S22	1.34175	0.0906875	S22	2.32425	0.139346	S22	2.6835	0.165565	S22	60.0385	0.312411
S6	42.501	2.257	11.223	11.448	78.629	S23	41.7913	1.26596	S23	8.35775	0.702429	S23	7.56325	0.53293	S23	11.2728	0.877245	S23	42.2362	0.437687
S6	43.48	2.025	10.21	10.409	78.782	S24	44.4123	1.49429	S24	1.1045	0.0605895	S24	5.40375	0.199154	S24	5.5165	0.196309	S24	78.4117	0.736937
S7	56.626	1.819	4.746	5.082	69.03	S25	37.642	0.565832	S25	1.865	0.107452	S25	5.56175	0.177855	S25	5.86675	0.202081	S25	71.5097	0.485928
S7	57.045	1.886	4.77	5.129	68.426	S26	45.9703	1.31578	S26	2.07067	0.0502073	S26	3.115	0.0231805	S26	3.74067	0.0461603	S26	56.394	0.459181
S7	57.607	1.951	4.84	5.218	68.046	S27	35.1183	1.35555	S27	2.3475	0.178433	S27	3.061	0.0370293	S27	3.86425	0.127663	S27	52.7065	2.00029
S7	57.907	1.99	4.881	5.272	67.82	S28	41.6547	0.550601	S28	2.10475	0.0805899	S28	4.53075	0.133486	S28	4.996	0.155089	S28	65.0992	0.202786
S8	50.742	2.319	3.08	3.855	53.019	S29	35.1915	0.0685377	S29	2.08825	0.0198678	S29	3.484	0.0620013	S29	4.06175	0.0631194	S29	59.0515	0.22269
S8	53.151	1.875	3.39	3.874	61.057	S30	40.1363	0.0874055	S30	2.015	0.18472	S30	6.8565	0.0636887	S30	7.1515	0.112977	S30	73.6785	1.26134
S8	55.028	1.688	3.708	4.075	65.522	S31	37.7698	0.850199	S31	7.38625	0.384266	S31	7.80375	0.477952	S31	10.7455	0.60995	S31	46.5247	0.35194
S8	55.842	1.73	3.858	4.228	65.851	S32	48.3582	1.63933	S32	2.299	0.0791865	S32	7.28075	0.40463	S32	7.63625	0.404591	S32	72.4025	0.588555
S9	37.405	3.057	5.234	6.062	59.709	S33	43.0965	0.170878	S33	2.7415	0.0336663	S33	8.903	0.159838	S33	9.31575	0.161447	S33	72.8777	0.14814
S9	37.454	3.052	5.174	6.007	59.464	S34	49.774	1.30143	S34	3.2105	0.333608	S34	13.8445	1.33561	S34	14.2118	1.37636	S34	76.9783	0.123019
S9	37.906	2.851	4.845	5.622	59.521	S35	57.8443	0.224534	S35	1.66625	0.0554668	S35	13.0617	0.168063	S35	13.1677	0.171452	S35	82.7332	0.190951
S9	38.877	2.593	4.58	5.263	60.484	S36	43.6035	0.399662	S36	2.40625	0.0349532	S36	13.8993	0.188852	S36	14.1062	0.19209	S36	80.1783	0.00968999
S10	34.106	-0.631	-0.58	0.857	222.59	S37	46.2305	0.176656	S37	1.728	0.0387105	S37	3.37475	0.00636887	S37	3.792	0.0222561	S37	62.8907	0.488797
S10	34.145	-0.622	-0.601	0.865	223.994
S10	34.468	-0.547	-0.514	0.751	223.187
S10	33.988	-0.488	-0.594	0.769	230.595
S11	39.002	2.133	4.947	5.387	66.677
S11	40.434	1.963	4.543	4.949	66.632
S11	45.11	1.428	3.973	4.222	70.23
S12	43.344	1.098	6.162	6.259	79.893
S12	44.93	1.136	5.738	5.849	78.8
S12	46.631	1.229	5.657	5.789	77.745
S12	45.357	1.076	5.689	5.79	79.292
S13	56.974	1.282	8.88	8.972	81.788
S13	59.281	1.651	8.089	8.256	78.464
S13	61.104	2.16	7.656	7.955	74.242
S13	62.731	2.87	7.141	7.696	68.107
S14	42.1	0.716	0.716	1.012	45.001
S14	44.116	0.753	0.944	1.208	51.401
S14	43.894	0.737	0.912	1.173	51.055
S14	34.469	1.191	0.56	1.316	25.167
S15	38.838	10.226	6.989	12.386	34.35
S15	38.715	10.163	7.174	12.44	35.217
S15	38.094	10.253	7.71	12.828	36.942
S16	38.882	10.256	7.025	12.395	34.295
S16	38.773	10.191	7.182	12.539	35.225
S16	38.144	10.287	7.709	12.738	36.845
S17	47.075	3.248	6.168	6.971	62.232
S17	60.69	2.953	6.48	7.121	65.501
S17	58.196	2.734	6.453	7.008	67.038
S17	51.777	2.419	6.205	6.66	68.697
S18	50.521	3.107	13.95	14.291	77.443
S18	50.561	3.127	13.856	14.205	77.283
S18	50.83	3.004	13.105	13.444	77.091
S18	51.521	2.826	12.095	12.421	76.848
S19	41.359	3.309	8.541	9.16	68.826
S19	41.636	3.182	8.291	8.88	69
S19	43.039	2.849	7.542	8.062	69.306
S19	45.219	2.533	6.69	7.153	69.262
S20	45.319	2.382	9.285	9.586	75.612
S20	45.417	2.432	9.179	9.496	75.159
S20	45.331	2.327	9.467	9.749	76.189
S20	45.282	2.357	9.433	9.723	75.97
S21	51.492	2.247	5.586	6.021	68.086
S21	50.733	2.28	5.63	6.074	67.955
S21	49.701	2.417	5.701	6.192	67.026
S21	45.886	2.353	6.52	6.931	70.157
S22	46.332	1.119	2.013	2.303	60.92
S22	47.691	1.273	2.181	2.525	59.727
S22	49.49	1.457	2.473	2.87	59.494
S22	50.298	1.518	2.63	3.036	60.013
S23	39.959	9.48	8.298	12.598	41.196
S23	39.316	9.649	8.647	12.956	41.863
S23	44.43	6.949	6.512	9.524	43.141
S23	43.46	7.353	6.796	10.013	42.745
S24	48.26	1.234	5.037	5.186	76.231
S24	44.496	0.975	5.205	5.295	79.389
S24	40.988	1.177	5.953	6.068	78.811
S24	43.905	1.032	5.42	5.517	79.216
S25	39.325	1.572	5.122	5.358	72.94
S25	37.287	1.836	5.424	5.726	71.298
S25	37.007	2.023	5.835	6.176	70.882
S25	36.949	2.029	5.866	6.207	70.919
S26	43.645	2.024	3.111	3.712	56.95
S26	46.066	2.017	3.077	3.679	56.749
S26	48.2	2.171	3.157	3.831	55.483
S27	39.183	1.818	2.99	3.499	58.703
S27	33.652	2.564	3.109	4.03	50.492
S27	33.851	2.45	3.006	3.878	50.811
S27	33.787	2.558	3.139	4.05	50.82
S28	40.561	2.276	4.828	5.338	64.755
S28	41.049	2.181	4.637	5.125	64.808
S28	41.943	2.059	4.457	4.909	65.207
S28	43.066	1.903	4.201	4.612	65.627
S29	35.023	2.112	3.586	4.161	59.509
S29	35.148	2.12	3.57	4.152	59.297
S29	35.255	2.089	3.463	4.044	58.898
S29	35.34	2.032	3.317	3.89	58.502
S30	39.942	2.562	7.036	7.488	69.988
S30	40.31	1.877	6.76	7.015	74.483
S30	40.255	1.872	6.772	7.026	74.547
S30	40.038	1.749	6.858	7.077	75.696
S31	36.618	7.896	8.586	11.665	47.398
S31	37.11	7.642	7.949	11.026	46.129
S31	37.052	7.763	8.256	11.333	46.762
S31	40.299	6.244	6.424	8.958	45.81
S32	45.788	2.381	7.982	8.329	73.392
S32	45.891	2.354	7.887	8.231	73.382
S32	49.024	2.398	6.981	7.381	71.044
S32	52.73	2.063	6.273	6.604	71.792
S33	42.662	2.782	8.867	9.294	72.579
S33	42.985	2.815	9.355	9.769	73.251
S33	43.362	2.69	8.78	9.183	72.967
S33	43.377	2.679	8.61	9.017	72.714
S34	53.678	2.21	9.838	10.083	77.336
S34	48.465	3.531	15.213	15.617	76.934
S34	48.515	3.568	15.195	15.608	76.786
S34	48.438	3.533	15.132	15.539	76.857
S35	57.212	1.813	13.176	13.3	82.166
S35	57.84	1.676	13.367	13.472	82.854
S35	58.199	1.627	13.121	13.221	82.929
S35	58.126	1.549	12.583	12.678	82.984
S36	44.698	2.309	13.376	13.574	80.205
S36	43.689	2.406	13.887	14.094	80.172
S36	43.101	2.44	14.094	14.304	80.177
S36	42.926	2.47	14.24	14.453	80.159
S37	45.912	1.619	3.358	3.728	64.253
S37	46.096	1.727	3.38	3.796	62.931
S37	46.181	1.778	3.388	3.826	62.304
S37	46.733	1.788	3.373	3.818	62.075
