# Supplementary material for: Comparative physicochemical characterization and sensory profiling of Western Algerian and Polish honeys
Source: PLoS One. 2025 Oct 17;20(10):e0334514. doi: 10.1371/journal.pone.0334514 (PMC12533912; doi:10.1371/journal.pone.0334514)
Supplement: S2 File — (ZIP) [file pone.0334514.s002.zip › CATA odour.xlsx]

## Sheet: Arkusz1
				weak aroma										strong aroma										very strong aroma										herbal										characteristic herbal “individual description”
				panelist 1	panelist 2	panelist 3	panelist 4	panelist 5	panelist 6	panelist 7	panelist 8	panelist 9	suma	panelist 1	panelist 2	panelist 3	panelist 4	panelist 5	panelist 6	panelist 7	panelist 8	panelist 9	suma	panelist 1	panelist 2	panelist 3	panelist 4	panelist 5	panelist 6	panelist 7	panelist 8	panelist 9	suma	panelist 1	panelist 2	panelist 3	panelist 4	panelist 5	panelist 6	panelist 7	panelist 8	panelist 9	suma	panelist 1	panelist 2	panelist 3	panelist 4	panelist 5	panelist 6
		S1	Lavender		1					1	1		3	1			1	1	1			1	5			1							1						1				1
		S2	Rosemary		1						1		2	1			1	1	1	1			5			1						1	2						1		1		2
		S3	Multifloral	1	1					1	1		4				1	1				1	3			1			1				2								1		1
		S4	Multifloral										0	1	1	1	1		1	1	1		7					1					1								1	1	2
		S5	Multifloral	1	1		1	1			1	1	6			1			1	1			3										0										0						kwaskowaty
		S6	Sweet white mustard GORCZYCA		1		1			1	1		4	1				1	1				3			1							1									1	1					karmelowy	kwiatowy
		S7	Thyme	1	1					1	1		4			1	1		1				3					1				1	2					1			1		2						tymiankowy
		S8	Milk thistle OSTROPEST PLA		1						1		2	1		1	1	1	1	1		1	7										0								1		1
		S9	Multifloral		1						1		2				1		1	1			3	1		1		1					3								1	1	2
		S10	Carob										0	1	1	1	1		1	1	1		7					1					1						1		1	1	3					intensywny żywiczno-karmelowy
		S11	Thyme		1								1	1		1	1	1	1		1	1	7										0							1	1		2						tymiankowy
		S12	Carob	1	1					1	1	1	5			1	1	1	1				4										0										0
		S13	Multifloral	1	1						1		3			1	1		1	1			4					1				1	2						1				1
		S14	Multifloral										0	1	1	1	1		1	1	1		7					1					1						1	1	1	1	4
		S15	Multifloral									1	1	1	1	1	1			1	1		6					1	1				2								1		1
		S16	Orange	1	1		1	1	1		1	1	7										0			1							1								1		1
		S17	Multifloral	1							1		2		1			1		1			3			1			1			1	3								1		1
		S18	Milk thistle OSTROPEST PLA	1						1	1		3		1				1				2			1		1					2						1		1	1	3
		S19	Multifloral		1					1	1		3	1				1	1				3			1							1										0
		S20	Multifloral							1	1	1	3	1	1	1	1	1	1				6										0										0
		S21	Multifloral	1	1					1	1		4			1			1			1	3				1	1					2								1		1
		S22	Euphorbia		1		1						2	1				1	1	1	1		5			1						1	2						1		1		2
		S23	Milk thistle OSTROPEST PLA		1		1		1	1	1		5	1		1						1	3					1					1						1		1		2
		S24	Multifloral						1	1	1	1	4	1	1	1	1	1					5										0						1		1		2
		S25	Eucalyptus	1	1					1	1	1	5				1	1	1				3			1							1								1		1
		S26	Camphor	1						1	1		3		1		1		1				3			1		1					2								1		1						kamforowy
		S27	Eucalyptus		1		1			1		1	4	1					1		1		3			1		1					2								1		1
		S28	Orange	1	1	1				1	1		5				1	1	1			1	4										0										0
		S29	Rosemary	1	1	1			1	1	1	1	7				1	1					2										0						1				1						rozmarynowy
		S30	Multifloral		1						1	1	3	1		1	1	1					4						1				1							1			1
		S31	Multifloral		1								1	1		1					1		3				1	1	1	1		1	5										0
		S32	Jujube GŁOŻYNA POSP	1	1					1	1		4			1	1	1				1	4						1				1						1		1		2
		S33	Jujube GŁOŻYNA POSP		1					1	1		3	1		1		1	1				4				1					1	2						1				1
		S34	Sage SZAŁWIA	1	1		1			1	1	1	6			1		1					2						1				1										0						szałwiowy
		S35	Harmal RUTA	1	1					1			3			1	1	1	1		1		5									1	1						1				1
		S36	Multifloral							1			1	1	1	1		1	1		1		6				1					1	2								1		1						kwiatowy
		S37	Sweet white mustard GORCZYCA		1					1			2	1		1	1	1	1		1	1	7										0						1				1
		C38	Polski Wielokwiatowy 1	1	1				1	1	1	1	6			1	1	1					3										0										0
		C39	Polski Wielokwiatowy 2	1					1	1	1	1	5		1	1	1	1					4										0										0					zapach kwiatów rzepaku
		C40	Wrzosowy				1			1	1		3	1	1			1	1			1	5			1							1						1				1
		C41	Gryczany										0							1	1		2	1	1	1	1	1	1			1	7										0
			Freqsample​=SUMA/9​,Freq​origin​=nsamples​1​i∈origin∑​Freqi​										0.351351										0.462462										0.144144										0.138138
													0.388889										0.388889										0.222222										0.0277778
[truncated: 3 more columns]
