# Supplementary material for: Comparative physicochemical characterization and sensory profiling of Western Algerian and Polish honeys
Source: PLoS One. 2025 Oct 17;20(10):e0334514. doi: 10.1371/journal.pone.0334514 (PMC12533912; doi:10.1371/journal.pone.0334514)
Supplement: S2 File — (ZIP) [file pone.0334514.s002.zip › CATA taste.xlsx]

## Sheet: Arkusz1
				sweet										mild										sharp-scratching										bitter										herbal
				panelist 1	panelist 2	panelist 3	panelist 4	panelist 5	panelist 6	panelist 7	panelist 8	panelist 9	suma	panelist 1	panelist 2	panelist 3	panelist 4	panelist 5	panelist 6	panelist 7	panelist 8	panelist 9	suma	panelist 1	panelist 2	panelist 3	panelist 4	panelist 5	panelist 6	panelist 7	panelist 8	panelist 9	suma	panelist 1	panelist 2	panelist 3	panelist 4	panelist 5	panelist 6	panelist 7	panelist 8	panelist 9	suma	panelist 1	panelist 2	panelist 3	panelist 4	panelist 5	panelist 6
		S1	Lavender		1			1	1		1		4	1					1	1	1		4			1		1					2										0				1
		S2	Rosemary		1			1	1		1		4						1	1		1	3	1		1					1		3										0				1		1
		S3	Multifloral		1			1	1		1	1	5	1		1					1		3				1						1							1			1
		S4	Multifloral		1			1	1	1	1		5	1		1	1				1		4										0										0
		S5	Multifloral	1				1	1		1		4		1	1	1	1		1	1	1	7										0										0						1
		S6	Sweet white mustard GORCZYCA					1			1	1	3		1		1		1		1		4										0			1				1			2	1
		S7	Thyme					1	1		1	1	4	1	1						1		3			1		1					2										0				1
		S8	Milk thistle OSTROPEST PLA		1			1	1		1		4				1				1		2			1				1			2									1	1	1
		S9	Multifloral		1			1	1		1		4	1		1					1		3									1	1										0				1
		S10	Carob	1	1			1	1	1	1		6			1					1		2				1	1				1	3										0						1
		S11	Thyme		1			1	1		1		4						1		1	1	3	1		1	1						3										0					1
		S12	Carob		1			1	1		1	1	5	1		1		1		1	1		5				1						1										0
		S13	Multifloral	1		1		1	1		1	1	6		1					1			2					1					1								1		1				1
		S14	Multifloral		1	1		1	1	1	1		6	1					1		1	1	4				1	1					2										0
		S15	Multifloral	1	1			1	1	1	1	1	7			1							1				1				1		2										0
		S16	Orange	1	1			1					3										0			1							1										0
		S17	Multifloral	1	1			1	1		1		5			1	1			1			3								1	1	2										0
		S18	Milk thistle OSTROPEST PLA		1			1	1	1	1		5	1		1					1	1	4				1						1										0
		S19	Multifloral					1	1	1	1		4	1	1	1			1		1	1	6										0										0				1
		S20	Multifloral	1				1	1		1		4			1			1	1			3		1		1	1				1	4										0
		S21	Multifloral					1	1		1		3	1	1	1			1	1			5				1	1					2									1	1
		S22	Euphorbia	1		1	1	1	1		1		6										0		1							1	2							1	1		2						1
		S23	Milk thistle OSTROPEST PLA				1	1	1		1	1	5	1	1	1							3						1	1			2										0
		S24	Multifloral		1		1	1	1		1		5	1		1			1				3							1			1					1			1	1	3
		S25	Eucalyptus				1	1	1		1		4	1	1	1							3										0									1	1						1
		S26	Camphor	1			1	1	1		1		5		1				1	1	1		4			1						1	2										0
		S27	Eucalyptus		1			1	1		1		4						1	1			2	1		1					1	1	4				1						1
		S28	Orange	1	1			1	1	1	1		6						1		1		2			1	1					1	3										0
		S29	Rosemary		1			1	1		1		4							1	1	1	3	1		1			1				3				1						1					1
		S30	Multifloral					1	1		1		3	1	1	1			1	1	1	1	7				1	1					2										0
		S31	Multifloral					1	1	1	1	1	5	1	1	1		1			1		5				1		1				2										0
		S32	Jujube GŁOŻYNA POSP	1			1	1	1	1	1		6		1	1					1		3										0										0						1
		S33	Jujube GŁOŻYNA POSP				1	1	1	1	1		5	1	1	1		1			1		5										0									1	1						1
		S34	Sage SZAŁWIA		1		1	1	1		1	1	6	1		1		1		1	1		5										0										0
		S35	Harmal RUTA					1	1	1	1		4	1	1	1	1				1	1	6						1				1										0
		S36	Multifloral	1	1			1	1	1	1	1	7					1			1		2			1	1						2						1				1
		S37	Sweet white mustard GORCZYCA		1			1	1				3	1		1			1				3				1					1	2							1			1
		C38	Polski Wielokwiatowy 1	1	1	1	1	1	1		1	1	8						1	1			2					1			1		2										0
		C39	Polski Wielokwiatowy 2		1			1	1	1	1		5			1			1			1	3	1			1	1			1		4										0
		C40	Wrzosowy	1	1			1	1		1		5							1			1			1		1				1	3				1						1						1
		C41	Gryczany					1	1	1	1	1	5		1				1		1		3	1		1	1	1					4										0
			Freqsample​=SUMA/9​,Freq​origin​=nsamples​1​i∈origin∑​Freqi​										0.51952										0.381381										0.177177										0.0510511
													0.638889										0.25										0.361111										0.0277778
[truncated: 13 more columns]
