# Supplementary material for: Comparative physicochemical characterization and sensory profiling of Western Algerian and Polish honeys
Source: PLoS One. 2025 Oct 17;20(10):e0334514. doi: 10.1371/journal.pone.0334514 (PMC12533912; doi:10.1371/journal.pone.0334514)
Supplement: S2 File — (ZIP) [file pone.0334514.s002.zip › CATA_dataset_standardized.xlsx]

## Sheet: Frequencies_raw
Sample	HoneyID	Origin	Taste_Sweet	Taste_Mild	Taste_Sharp	Taste_Bitter	Taste_Herbal	Odor_Weak	Odor_Strong	Odor_VStrong	Odor_Herbal
S1	1	Algerian	0.444444	0.444444	0.222222	0	0.333333	0.333333	0.555556	0.111111	0.111111
S2	2	Algerian	0.444444	0.333333	0.333333	0	0.333333	0.222222	0.555556	0.222222	0.222222
S3	3	Algerian	0.555556	0.333333	0.111111	0.111111	0.111111	0.444444	0.333333	0.222222	0.111111
S4	4	Algerian	0.555556	0.444444	0	0	0.222222	0	0.777778	0.111111	0.222222
S5	5	Algerian	0.444444	0.777778	0	0	0.111111	0.666667	0.333333	0	0
S6	6	Algerian	0.333333	0.444444	0	0.222222	0.222222	0.444444	0.333333	0.111111	0.111111
S7	7	Algerian	0.444444	0.333333	0.222222	0	0.333333	0.444444	0.333333	0.222222	0.222222
S8	8	Algerian	0.444444	0.222222	0.222222	0.111111	0.222222	0.222222	0.777778	0	0.111111
S9	9	Algerian	0.444444	0.333333	0.111111	0	0.333333	0.222222	0.333333	0.333333	0.222222
S10	10	Algerian	0.666667	0.222222	0.333333	0	0.222222	0	0.777778	0.111111	0.333333
S11	11	Algerian	0.444444	0.333333	0.333333	0	0.333333	0.111111	0.777778	0	0.222222
S12	12	Algerian	0.555556	0.555556	0.111111	0	0	0.555556	0.444444	0	0
S13	13	Algerian	0.666667	0.222222	0.111111	0.111111	0.222222	0.333333	0.444444	0.222222	0.111111
S14	14	Algerian	0.666667	0.444444	0.222222	0	0.111111	0	0.777778	0.111111	0.444444
S15	15	Algerian	0.777778	0.111111	0.222222	0	0.111111	0.111111	0.666667	0.222222	0.111111
S16	16	Algerian	0.333333	0	0.111111	0	0	0.777778	0	0.111111	0.111111
S17	17	Algerian	0.555556	0.333333	0.222222	0	0	0.222222	0.333333	0.333333	0.111111
S18	18	Algerian	0.555556	0.444444	0.111111	0	0.111111	0.333333	0.222222	0.222222	0.333333
S19	19	Algerian	0.444444	0.666667	0	0	0.111111	0.333333	0.333333	0.111111	0
S20	20	Algerian	0.444444	0.333333	0.444444	0	0.111111	0.333333	0.666667	0	0
S21	21	Algerian	0.333333	0.555556	0.222222	0.111111	0.111111	0.444444	0.333333	0.222222	0.111111
S22	22	Algerian	0.666667	0	0.222222	0.222222	0.222222	0.222222	0.555556	0.222222	0.222222
S23	23	Algerian	0.555556	0.333333	0.222222	0	0	0.555556	0.333333	0.111111	0.222222
S24	24	Algerian	0.555556	0.333333	0.111111	0.333333	0.111111	0.444444	0.555556	0	0.222222
S25	25	Algerian	0.444444	0.333333	0	0.111111	0.333333	0.555556	0.333333	0.111111	0.111111
S26	26	Algerian	0.555556	0.444444	0.222222	0	0.111111	0.333333	0.333333	0.222222	0.111111
S27	27	Algerian	0.444444	0.222222	0.444444	0.111111	0.111111	0.444444	0.333333	0.222222	0.111111
S28	28	Algerian	0.666667	0.222222	0.333333	0	0.111111	0.555556	0.444444	0	0
S29	29	Algerian	0.444444	0.333333	0.333333	0.111111	0.222222	0.777778	0.222222	0	0.111111
S30	30	Algerian	0.333333	0.777778	0.222222	0	0.111111	0.333333	0.444444	0.111111	0.111111
S31	31	Algerian	0.555556	0.555556	0.222222	0	0.111111	0.111111	0.333333	0.555556	0
S32	32	Algerian	0.666667	0.333333	0	0	0.333333	0.444444	0.444444	0.111111	0.222222
S33	33	Algerian	0.555556	0.555556	0	0.111111	0.111111	0.333333	0.444444	0.222222	0.111111
S34	34	Algerian	0.666667	0.555556	0	0	0.111111	0.666667	0.222222	0.111111	0
S35	35	Algerian	0.444444	0.666667	0.111111	0	0	0.333333	0.555556	0.111111	0.111111
S36	36	Algerian	0.777778	0.222222	0.222222	0.111111	0	0.111111	0.666667	0.222222	0.111111
S37	37	Algerian	0.333333	0.333333	0.222222	0.111111	0	0.222222	0.777778	0	0.111111
C38	38	Polish	0.888889	0.222222	0.222222	0	0	0.666667	0.333333	0	0
C39	39	Polish	0.555556	0.333333	0.444444	0	0	0.555556	0.444444	0	0
C40	40	Polish	0.555556	0.111111	0.333333	0.111111	0.111111	0.333333	0.555556	0.111111	0.111111
C41	41	Polish	0.555556	0.333333	0.444444	0	0	0	0.222222	0.777778	0

## Sheet: Linkage_standardized
Step	Cluster1_index	Cluster2_index	Ward_distance	Cluster_size	Member_1	Member_2	Member_3	Member_4	Member_5	Member_6	Member_7	Member_8	Member_9	Member_10	Member_11	Member_12	Member_13	Member_14	Member_15	Member_16	Member_17	Member_18	Member_19	Member_20	Member_21	Member_22	Member_23	Member_24	Member_25	Member_26	Member_27	Member_28	Member_29	Member_30	Member_31	Member_32	Member_33	Member_34	Member_35	Member_36	Member_37	Member_38	Member_39	Member_40	Member_41
1	16	25	1.47742	2	S17	S26
2	6	8	1.53905	2	S7	S9
3	2	12	1.65758	2	S3	S13
4	27	38	1.67317	2	S28	C39
5	0	1	1.75027	2	S1	S2
6	29	34	1.77429	2	S30	S35
7	14	35	1.84555	2	S15	S36
8	4	18	1.87362	2	S5	S19
9	26	39	2.00889	2	S27	C40
10	9	13	2.09631	2	S10	S14
11	5	24	2.10689	2	S6	S25
12	11	33	2.14937	2	S12	S34
13	32	43	2.22736	3	S33	S3	S13
14	7	36	2.24417	2	S8	S37
15	10	45	2.24911	3	S11	S1	S2
16	17	22	2.29143	2	S18	S23
17	19	44	2.51288	3	S20	S28	C39
18	48	52	2.55336	4	S5	S19	S12	S34
19	20	46	2.61354	3	S21	S30	S35
20	30	40	2.83628	2	S31	C41
21	41	56	2.8504	4	S17	S26	S18	S23
22	31	42	2.91111	3	S32	S7	S9
23	3	50	3.3284	3	S4	S10	S14
24	28	49	3.3314	3	S29	S27	C40
25	21	23	3.35174	2	S22	S24
26	51	53	3.70969	5	S6	S25	S33	S3	S13
27	55	62	4.00816	6	S11	S1	S2	S32	S7	S9
28	57	64	4.02598	6	S20	S28	C39	S29	S27	C40
29	58	59	4.46613	7	S5	S19	S12	S34	S21	S30	S35
30	37	47	4.50383	3	C38	S15	S36
31	54	65	4.84891	4	S8	S37	S22	S24
32	15	61	5.10217	5	S16	S17	S26	S18	S23
33	66	71	5.4631	9	S6	S25	S33	S3	S13	S8	S37	S22	S24
34	63	67	6.01163	9	S4	S10	S14	S11	S1	S2	S32	S7	S9
35	68	70	6.07523	9	S20	S28	C39	S29	S27	C40	C38	S15	S36
36	72	75	6.29974	14	S16	S17	S26	S18	S23	S20	S28	C39	S29	S27	C40	C38	S15	S36
37	60	76	8.09381	16	S31	C41	S16	S17	S26	S18	S23	S20	S28	C39	S29	S27	C40	C38	S15	S36
38	73	74	8.36071	18	S6	S25	S33	S3	S13	S8	S37	S22	S24	S4	S10	S14	S11	S1	S2	S32	S7	S9
39	69	77	8.74991	23	S5	S19	S12	S34	S21	S30	S35	S31	C41	S16	S17	S26	S18	S23	S20	S28	C39	S29	S27	C40	C38	S15	S36
40	78	79	10.4353	41	S6	S25	S33	S3	S13	S8	S37	S22	S24	S4	S10	S14	S11	S1	S2	S32	S7	S9	S5	S19	S12	S34	S21	S30	S35	S31	C41	S16	S17	S26	S18	S23	S20	S28	C39	S29	S27	C40	C38	S15	S36

## Sheet: Sample_Clusters4
Sample	Cluster4
S1	2
S2	2
S3	1
S4	2
S5	3
S6	1
S7	2
S8	1
S9	2
S10	2
S11	2
S12	3
S13	1
S14	2
S15	4
S16	4
S17	4
S18	4
S19	3
S20	4
S21	3
S22	1
S23	4
S24	1
S25	1
S26	4
S27	4
S28	4
S29	4
S30	3
S31	4
S32	2
S33	1
S34	3
S35	3
S36	4
S37	1
C38	4
C39	4
C40	4
C41	4

## Sheet: Clusters4_Members
Cluster4	Member_1	Member_2	Member_3	Member_4	Member_5	Member_6	Member_7	Member_8	Member_9	Member_10	Member_11	Member_12	Member_13	Member_14	Member_15	Member_16
1	S3	S6	S8	S13	S22	S24	S25	S33	S37
2	S1	S2	S4	S7	S9	S10	S11	S14	S32
3	S5	S12	S19	S21	S30	S34	S35
4	S15	S16	S17	S18	S20	S23	S26	S27	S28	S29	S31	S36	C38	C39	C40	C41
