# Supplementary material for: Comparative physicochemical characterization and sensory profiling of Western Algerian and Polish honeys
Source: PLoS One. 2025 Oct 17;20(10):e0334514. doi: 10.1371/journal.pone.0334514 (PMC12533912; doi:10.1371/journal.pone.0334514)
Supplement: S2 File — (ZIP) [file pone.0334514.s002.zip › Honey sensory hedonic color.xlsx]

## Sheet: Arkusz1
		panelist 1			panelist 2			panelist 3			panelist 4			panelist 5			panelist 6			panelist 7			panelist 8			panelist 9
S1	Lavender	-1	-1	-1	2	2	2	0	0	0	0	0	0	2	2	2	2	2	2	1	1	1	-1	-1	-1	0	0	0
S2	Rosemary	1	1	1	2	2	2	2	2	2	-1	-1	-1	2	2	2	2	2	2	1	1	1	1	1	1	2	2	2
S3	Multifloral	1	1	1	2	2	2	1	1	1	-2	-2	-2	2	2	2	2	2	2	0	0	0	1	1	1	2	2	2
S4	Multifloral	-1	-1	-1	2	2	2	0	0	0	0	0	0	2	2	2	1	1	1	1	1	1	-1	-1	-1	1	1	1
S5	Multifloral	0	0	0	2	2	2	1	1	1	0	0	0	2	2	2	1	1	1	0	0	0	-1	-1	-1	1	1	1
S6	Sweet white mustard GORCZYCA	1	1	1	2	2	2	2	2	2	1	1	1	2	2	2	0	0	0	0	0	0	1	1	1	1	1	1
S7	Thyme	0	0	0	2	2	2	1	1	1	-1	-1	-1	2	2	2	2	2	2	0	0	0	0	0	0	1	1	1
S8	Milk thistle OSTROPEST PLA	1	1	1	2	2	2	0	0	0	2	2	2	2	2	2	2	2	2	1	1	1	-1	-1	-1	0	0	0
S9	Multifloral	-1	-1	-1	2	2	2	1	1	1	1	1	1	2	2	2	2	2	2	1	1	1	2	2	2	1	1	1
S10	Carob	-1	-1	-1	2	2	2	-1	-1	-1	0	0	0	2	2	2	-1	-1	-1	-1	-1	-1	-2	-2	-2	-1	-1	-1
S11	Thyme	0	0	0	2	2	2	-1	-1	-1	2	2	2	2	2	2	-1	-1	-1	0	0	0	-1	-1	-1	0	0	0
S12	Carob	1	1	1	0	0	0	2	2	2	0	0	0	0	0	0	-1	-1	-1	0	0	0	1	1	1	-2	-2	-2
S13	Multifloral	2	2	2	1	1	1	2	2	2	1	1	1	1	1	1	-1	-1	-1	1	1	1	2	2	2	-2	-2	-2
S14	Multifloral	-1	-1	-1	2	2	2	-1	-1	-1	2	2	2	2	2	2	0	0	0	1	1	1	-1	-1	-1	1	1	1
S15	Multifloral	0	0	0	2	2	2	1	1	1	-2	-2	-2	2	2	2	1	1	1	0	0	0	-1	-1	-1	-1	-1	-1
S16	Orange	0	0	0	2	2	2	0	0	0	0	0	0	0	0	0	0	0	0	0	0	0	0	0	0	0	0	0
S17	Multifloral	2	2	2	2	2	2	2	2	2	2	2	2	2	2	2	0	0	0	0	0	0	1	1	1	1	1	1
S18	Milk thistle OSTROPEST PLA	2	2	2	2	2	2	2	2	2	2	2	2	1	1	1	0	0	0	0	0	0	1	1	1	1	1	1
S19	Multifloral	1	1	1	2	2	2	1	1	1	0	0	0	2	2	2	1	1	1	0	0	0	1	1	1	2	2	2
S20	Multifloral	1	1	1	2	2	2	2	2	2	-1	-1	-1	1	1	1	1	1	1	0	0	0	1	1	1	0	0	0
S21	Multifloral	1	1	1	2	2	2	1	1	1	0	0	0	2	2	2	2	2	2	0	0	0	1	1	1	1	1	1
S22	Euphorbia	0	0	0	2	2	2	-1	-1	-1	1	1	1	2	2	2	2	2	2	-1	-1	-1	-2	-2	-2	-1	-1	-1
S23	Milk thistle OSTROPEST PLA	1	1	1	2	2	2	1	1	1	0	0	0	2	2	2	2	2	2	1	1	1	1	1	1	0	0	0
S24	Multifloral	2	2	2	2	2	2	2	2	2	0	0	0	0	0	0	2	2	2	0	0	0	2	2	2	1	1	1
S25	Eucalyptus	1	1	1	2	2	2	1	1	1	1	1	1	2	2	2	2	2	2	1	1	1	1	1	1	1	1	1
S26	Camphor	1	1	1	2	2	2	1	1	1	0	0	0	1	1	1	2	2	2	0	0	0	1	1	1	0	0	0
S27	Eucalyptus	1	1	1	2	2	2	1	1	1	-1	-1	-1	2	2	2	2	2	2	0	0	0	1	1	1	1	1	1
S28	Orange	0	0	0	2	2	2	1	1	1	-2	-2	-2	2	2	2	2	2	2	0	0	0	0	0	0	1	1	1
S29	Rosemary	0	0	0	2	2	2	1	1	1	0	0	0	2	2	2	2	2	2	0	0	0	1	1	1	1	1	1
S30	Multifloral	2	2	2	2	2	2	1	1	1	1	1	1	2	2	2	1	1	1	1	1	1	2	2	2	1	1	1
S31	Multifloral	1	1	1	2	2	2	1	1	1	0	0	0	2	2	2	2	2	2	1	1	1	1	1	1	0	0	0
S32	Jujube GŁOŻYNA POSP	1	1	1	1	1	1	2	2	2	0	0	0	1	1	1	-1	-1	-1	1	1	1	2	2	2	-1	-1	-1
S33	Jujube GŁOŻYNA POSP	1	1	1	2	2	2	2	2	2	1	1	1	1	1	1	0	0	0	0	0	0	1	1	1	-1	-1	-1
S34	Sage SZAŁWIA	1	1	1	2	2	2	1	1	1	0	0	0	2	2	2	1	1	1	0	0	0	1	1	1	0	0	0
S35	Harmal RUTA	1	1	1	2	2	2	2	2	2	-1	-1	-1	1	1	1	-1	-1	-1	0	0	0	1	1	1	-2	-2	-2
S36	Multifloral	1	1	1	1	1	1	2	2	2	0	0	0	1	1	1	-1	-1	-1	0	0	0	2	2	2	-1	-1	-1
S37	Sweet white mustard GORCZYCA	1	1	1	2	2	2	-1	-1	-1	-2	-2	-2	2	2	2	2	2	2	0	0	0	1	1	1	0	0	0
C38	Polski Wielokwiatowy 1	0	0	0	2	2	2	0	0	0	2	2	2	0	0	0	-1	-1	-1	1	1	1	0	0	0	-1	-1	-1
C39	Polski Wielokwiatowy 2	1	1	1	2	2	2	1	1	1	1	1	1	2	2	2	1	1	1	1	1	1	1	1	1	2	2	2
C40	Wrzosowy	2	2	2	2	2	2	1	1	1	2	2	2	2	2	2	2	2	2	0	0	0	2	2	2	1	1	1
C41	Gryczany	1	1	1	2	2	2	-1	-1	-1	1	1	1	2	2	2	2	2	2	1	1	1	1	1	1	-1	-1	-1
