# Supplementary material for: Comparative physicochemical characterization and sensory profiling of Western Algerian and Polish honeys
Source: PLoS One. 2025 Oct 17;20(10):e0334514. doi: 10.1371/journal.pone.0334514 (PMC12533912; doi:10.1371/journal.pone.0334514)
Supplement: S2 File — (ZIP) [file pone.0334514.s002.zip › Honey sensory taste hedonic.xlsx]

## Sheet: Arkusz1
		panelist 1			panelist 2			panelist 3			panelist 4			panelist 5			panelist 6			panelist 7			panelist 8			panelist 9
S1	Lavender	0	0	0	0	0	0	0	0	0	0	0	0	1	1	1	2	2	2	1	1	1	1	1	1	1	1	1
S2	Rosemary	1	1	1	-1	-1	-1	0	0	0	-1	-1	-1	1	1	1	1	1	1	1	1	1	1	1	1	1	1	1
S3	Multifloral	0	0	0	0	0	0	0	0	0	-2	-2	-2	1	1	1	-1	-1	-1	-1	-1	-1	0	0	0	0	0	0
S4	Multifloral	1	1	1	1	1	1	1	1	1	2	2	2	1	1	1	-1	-1	-1	1	1	1	1	1	1	-2	-2	-2
S5	Multifloral	0	0	0	-1	-1	-1	0	0	0	1	1	1	0	0	0	-1	-1	-1	1	1	1	0	0	0	0	0	0
S6	Sweet white mustard GORCZYCA	0	0	0	1	1	1	-1	-1	-1	1	1	1	0	0	0	1	1	1	-1	-1	-1	1	1	1	1	1	1
S7	Thyme	1	1	1	1	1	1	1	1	1	-1	-1	-1	2	2	2	1	1	1	0	0	0	0	0	0	-1	-1	-1
S8	Milk thistle OSTROPEST PLA	1	1	1	1	1	1	1	1	1	2	2	2	1	1	1	-1	-1	-1	1	1	1	-1	-1	-1	0	0	0
S9	Multifloral	0	0	0	-1	-1	-1	0	0	0	1	1	1	1	1	1	-1	-1	-1	0	0	0	0	0	0	-1	-1	-1
S10	Carob	-1	-1	-1	-1	-1	-1	-1	-1	-1	0	0	0	0	0	0	1	1	1	-1	-1	-1	-2	-2	-2	-2	-2	-2
S11	Thyme	0	0	0	1	1	1	0	0	0	2	2	2	1	1	1	-1	-1	-1	-1	-1	-1	1	1	1	2	2	2
S12	Carob	1	1	1	-1	-1	-1	0	0	0	1	1	1	-1	-1	-1	-1	-1	-1	0	0	0	1	1	1	-2	-2	-2
S13	Multifloral	-1	-1	-1	-1	-1	-1	-1	-1	-1	2	2	2	1	1	1	-1	-1	-1	1	1	1	-1	-1	-1	-2	-2	-2
S14	Multifloral	1	1	1	1	1	1	1	1	1	2	2	2	2	2	2	1	1	1	1	1	1	1	1	1	2	2	2
S15	Multifloral	0	0	0	0	0	0	0	0	0	-2	-2	-2	0	0	0	-1	-1	-1	-1	-1	-1	1	1	1	-2	-2	-2
S16	Orange							0	0	0										0	0	0
S17	Multifloral	1	1	1	0	0	0	1	1	1	2	2	2	1	1	1	-1	-1	-1	-1	-1	-1	1	1	1	-2	-2	-2
S18	Milk thistle OSTROPEST PLA	1	1	1	1	1	1	0	0	0	1	1	1	1	1	1	-1	-1	-1	0	0	0	1	1	1	2	2	2
S19	Multifloral	0	0	0	0	0	0	0	0	0	2	2	2	0	0	0	2	2	2	0	0	0	1	1	1	1	1	1
S20	Multifloral	-1	-1	-1	-1	-1	-1	1	1	1	-1	-1	-1	0	0	0	2	2	2	0	0	0	-2	-2	-2	-2	-2	-2
S21	Multifloral	-1	-1	-1	-1	-1	-1	1	1	1	0	0	0	1	1	1	1	1	1	0	0	0	-1	-1	-1	1	1	1
S22	Euphorbia	0	0	0	0	0	0	1	1	1	1	1	1	1	1	1	-1	-1	-1	-1	-1	-1	-1	-1	-1	1	1	1
S23	Milk thistle OSTROPEST PLA	0	0	0	-2	-2	-2	0	0	0	0	0	0	1	1	1	-1	-1	-1	1	1	1	1	1	1	2	2	2
S24	Multifloral	-1	-1	-1	-1	-1	-1	0	0	0	-1	-1	-1	1	1	1	1	1	1	1	1	1	-2	-2	-2	-2	-2	-2
S25	Eucalyptus	-1	-1	-1	1	1	1	-1	-1	-1	1	1	1	0	0	0	-2	-2	-2	-1	-1	-1	-1	-1	-1	-2	-2	-2
S26	Camphor	0	0	0	-1	-1	-1	-1	-1	-1	0	0	0	0	0	0	1	1	1	1	1	1	1	1	1	-1	-1	-1
S27	Eucalyptus	-1	-1	-1	1	1	1	-1	-1	-1	-1	-1	-1	0	0	0	2	2	2	1	1	1	1	1	1	0	0	0
S28	Orange	1	1	1	-2	-2	-2	-1	-1	-1	-2	-2	-2	0	0	0	2	2	2	-1	-1	-1	1	1	1	0	0	0
S29	Rosemary	1	1	1	2	2	2	0	0	0	1	1	1	2	2	2	1	1	1	1	1	1	1	1	1	1	1	1
S30	Multifloral	0	0	0	1	1	1	1	1	1	1	1	1	0	0	0	2	2	2	2	2	2	1	1	1	1	1	1
S31	Multifloral	1	1	1	1	1	1	1	1	1	1	1	1	1	1	1	2	2	2	1	1	1	2	2	2	-1	-1	-1
S32	Jujube GŁOŻYNA POSP	0	0	0	1	1	1	0	0	0	2	2	2	0	0	0	0	0	0	1	1	1	0	0	0	1	1	1
S33	Jujube GŁOŻYNA POSP	1	1	1	0	0	0	0	0	0	2	2	2	0	0	0	0	0	0	1	1	1	1	1	1	-2	-2	-2
S34	Sage SZAŁWIA	0	0	0	-1	-1	-1	0	0	0	0	0	0	0	0	0	0	0	0	1	1	1	0	0	0	-1	-1	-1
S35	Harmal RUTA	0	0	0	2	2	2	0	0	0	1	1	1	0	0	0	0	0	0	0	0	0	-1	-1	-1	0	0	0
S36	Multifloral	1	1	1	-1	-1	-1	1	1	1	0	0	0	0	0	0	1	1	1	0	0	0	1	1	1	-2	-2	-2
S37	Sweet white mustard GORCZYCA	0	0	0	-2	-2	-2	0	0	0	-2	-2	-2	0	0	0	1	1	1	-1	-1	-1	1	1	1	-2	-2	-2
C38	Polski Wielokwiatowy 1	2	2	2	2	2	2	2	2	2	2	2	2	1	1	1	1	1	1	1	1	1	2	2	2	-2	-2	-2
C39	Polski Wielokwiatowy 2	1	1	1	1	1	1	1	1	1	2	2	2	2	2	2	2	2	2	2	2	2	2	2	2	2	2	2
C40	Wrzosowy	0	0	0	2	2	2	-1	-1	-1	2	2	2	2	2	2	0	0	0	1	1	1	1	1	1	-1	-1	-1
C41	Gryczany	1	1	1	2	2	2	0	0	0	1	1	1	2	2	2	2	2	2	1	1	1	2	2	2	1	1	1
