# Supplementary material for: Comparative physicochemical characterization and sensory profiling of Western Algerian and Polish honeys
Source: PLoS One. 2025 Oct 17;20(10):e0334514. doi: 10.1371/journal.pone.0334514 (PMC12533912; doi:10.1371/journal.pone.0334514)
Supplement: S2 File — (ZIP) [file pone.0334514.s002.zip › MeansAroma_ttest_results.xlsx]

## Sheet: MeansAroma
sample	Mean aroma	Origin
S1	0.222222	Algerian	0.0159879
S2	-0.444444	Algerian
S3	-0.555556	Algerian
S4	-0.333333	Algerian
S5	-0.333333	Algerian
S6	-0.111111	Algerian
S7	0.111111	Algerian
S8	-0.222222	Algerian
S9	-0.555556	Algerian
S10	-1	Algerian
S11	-0.111111	Algerian
S12	-0.333333	Algerian
S13	0.111111	Algerian
S14	0.222222	Algerian
S15	-0.777778	Algerian
S16	-0.333333	Algerian
S17	0.222222	Algerian
S18	0.222222	Algerian
S19	0	Algerian
S20	-0.666667	Algerian
S21	-0.777778	Algerian
S22	-0.777778	Algerian
S23	-0.111111	Algerian
S24	-0.111111	Algerian
S25	-0.555556	Algerian
S26	-0.444444	Algerian
S27	-0.222222	Algerian
S28	0	Algerian
S29	0.111111	Algerian
S30	-0.777778	Algerian
S31	-0.222222	Algerian
S32	0.444444	Algerian
S33	-0.222222	Algerian
S34	-0.111111	Algerian
S35	0	Algerian
S36	-0.666667	Algerian
S37	-0.555556	Algerian
C38	0.888889	Polish
C39	0.777778	Polish
C40	0.111111	Polish
C41	1.11111	Polish

## Sheet: GroupSummary
Group	N	Mean	SD
Algerian	37	-0.261261	0.355455
Polish	4	0.722222	0.430331

## Sheet: TTest
t_statistic	p_value
-4.41103	0.0159879
