# Supplementary material for: Comparative physicochemical characterization and sensory profiling of Western Algerian and Polish honeys
Source: PLoS One. 2025 Oct 17;20(10):e0334514. doi: 10.1371/journal.pone.0334514 (PMC12533912; doi:10.1371/journal.pone.0334514)
Supplement: S2 File — (ZIP) [file pone.0334514.s002.zip › MeansColour_ttest_results.xlsx]

## Sheet: MeansColour
sample	mean aroma	Origin
S1	0.555556	Algerian	0.458915
S2	1.33333	Algerian
S3	1	Algerian
S4	0.555556	Algerian
S5	0.666667	Algerian
S6	1.11111	Algerian
S7	0.777778	Algerian
S8	1	Algerian
S9	1.22222	Algerian
S10	-0.333333	Algerian
S11	0.333333	Algerian
S12	0.111111	Algerian
S13	0.777778	Algerian
S14	0.555556	Algerian
S15	0.222222	Algerian
S16	0.222222	Algerian
S17	1.33333	Algerian
S18	1.22222	Algerian
S19	1.11111	Algerian
S20	0.777778	Algerian
S21	1.11111	Algerian
S22	0.222222	Algerian
S23	1.11111	Algerian
S24	1.22222	Algerian
S25	1.33333	Algerian
S26	0.888889	Algerian
S27	1	Algerian
S28	0.666667	Algerian
S29	1	Algerian
S30	1.44444	Algerian
S31	1.11111	Algerian
S32	0.666667	Algerian
S33	0.777778	Algerian
S34	0.888889	Algerian
S35	0.333333	Algerian
S36	0.555556	Algerian
S37	0.555556	Algerian
C38	0.333333	Polish
C39	1.33333	Polish
C40	1.55556	Polish
C41	0.888889	Polish

## Sheet: GroupSummary
Group	N	Mean	SD
Algerian	37	0.795796	0.408679
Polish	4	1.02778	0.539585

## Sheet: TTest
t_statistic	p_value
-0.83437	0.458915
