# Supplementary material for: Comparative physicochemical characterization and sensory profiling of Western Algerian and Polish honeys
Source: PLoS One. 2025 Oct 17;20(10):e0334514. doi: 10.1371/journal.pone.0334514 (PMC12533912; doi:10.1371/journal.pone.0334514)
Supplement: S2 File — (ZIP) [file pone.0334514.s002.zip › MeanTaste_ttest_results.xlsx]

## Sheet: MeanTaste
Sample	Mean Score	Origin
S1	0.666667	Algerian	0.00928983
S2	0.444444	Algerian
S3	-0.333333	Algerian
S4	0.555556	Algerian
S5	0	Algerian
S6	0.333333	Algerian
S7	0.444444	Algerian
S8	0.555556	Algerian
S9	-0.111111	Algerian
S10	-0.777778	Algerian
S11	0.555556	Algerian
S12	-0.222222	Algerian
S13	-0.333333	Algerian
S14	1.33333	Algerian
S15	-0.555556	Algerian
S16	0	Algerian
S17	0.222222	Algerian
S18	0.666667	Algerian
S19	0.666667	Algerian
S20	-0.444444	Algerian
S21	0.111111	Algerian
S22	0.111111	Algerian
S23	0.222222	Algerian
S24	-0.444444	Algerian
S25	-0.666667	Algerian
S26	0	Algerian
S27	0.222222	Algerian
S28	-0.222222	Algerian
S29	1.11111	Algerian
S30	1	Algerian
S31	1	Algerian
S32	0.555556	Algerian
S33	0.333333	Algerian
S34	-0.111111	Algerian
S35	0.222222	Algerian
S36	0.111111	Algerian
S37	-0.555556	Algerian
C38	1.22222	Polish
C39	1.66667	Polish
C40	0.666667	Polish
C41	1.33333	Polish

## Sheet: GroupSummary
Group	N	Mean	SD
Algerian	37	0.18018	0.517427
Polish	4	1.22222	0.41574

## Sheet: TTest
t_statistic	p_value
-4.63951	0.00928983
